# Supplementary material for: Antimicrobial Resistance and Type III Secretion System Virulotypes of Pseudomonas aeruginosa Isolates from Dogs and Cats in Primary Veterinary Hospitals in Japan: Identification of the International High-Risk Clone Sequence Type 235
Source: Microbiol Spectr. 2021 Sep 29;9(2):e00408-21. doi: 10.1128/Spectrum.00408-21 (PMC8557929; doi:10.1128/Spectrum.00408-21)
Supplement: SUPPLEMENTAL FILE 1 — Supplemental material. Download SPECTRUM00408-21_Supp_1_seq10.xlsx, XLSX file, 0.1 MB [file spectrum00408-21_supp_1_seq10.xlsx]

## Sheet: Sheet1
TABLE S1 Minimum inhibitory concentrations (MICs) of 17 antimicrobials against 240 P. aeruginosa isolates in this study
Isolate	Animal species	Clinical sample	MICs (mg/L)
			PIPC	PIPC/TAZ	CTX	CAZ	CFPM	FMOX	AZT	AZT/CVA	IPM	MEPM	GM	AMK	TOB	CPFX	FOM	MINO	CL
CA2896	Dog	Skin	16	16/4	64	4	4	＞16	16	16/4	2	2	2	4	≦2	≦0.5	128	4	≦1
CA2899	Dog	Ear discharge	≦4	≦8/4	16	≦2	≦2	＞16	4	≦8/4	2	≦0.5	≦1	≦2	≦2	≦0.5	64	＞8	2
CA3151	Dog	Ear discharge	≦4	≦8/4	32	≦2	≦2	＞16	16	32/4	≦1	1	≦1	4	≦2	≦0.5	128	8	2
CA3252	Dog	Ear discharge	8	16/4	64	4	≦2	＞16	16	≦8/4	2	≦0.5	2	4	≦2	≦0.5	128	＞8	2
CA3381	Dog	Ear discharge	8	≦8/4	64	4	4	＞16	8	≦8/4	2	≦0.5	2	4	≦2	≦0.5	128	＞8	2
CA4286	Dog	Ear discharge	32	32/4	128	8	8	＞16	64	64/4	≦1	1	2	≦2	≦2	1	≦32	＞8	≦1
CA4353	Dog	Ear discharge	8	≦8/4	16	4	≦2	＞16	8	≦8/4	≦1	≦0.5	2	≦2	≦2	≦0.5	128	＞8	≦1
CA4977	Dog	Ear discharge	8	≦8/4	32	≦2	≦2	＞16	8	≦8/4	≦1	2	4	4	≦2	≦0.5	＞128	＞8	≦1
CA5256	Dog	Ear discharge	8	≦8/4	32	8	8	＞16	8	≦8/4	2	≦0.5	2	4	≦2	≦0.5	≦32	＞8	2
CA5308	Dog	Ear discharge	8	≦8/4	16	4	8	＞16	4	≦8/4	2	≦0.5	2	4	≦2	1	＞128	＞8	≦1
CA5388	Cat	Urine	8	16/4	32	≦2	≦2	＞16	8	≦8/4	2	≦0.5	2	4	≦2	≦0.5	＞128	8	≦1
CA5444	Dog	Ear discharge	8	≦8/4	16	4	8	＞16	8	≦8/4	2	1	4	4	≦2	4	64	8	≦1
CA5476	Dog	Ear discharge	8	≦8/4	32	4	4	＞16	8	≦8/4	2	1	2	8	≦2	≦0.5	＞128	＞8	≦1
CA5480	Dog	Ear discharge	16	≦8/4	16	≦2	≦2	＞16	16	16/4	≦1	1	2	≦2	≦2	≦0.5	64	＞8	2
CA5575	Cat	Skin	≦4	≦8/4	16	≦2	≦2	＞16	4	≦8/4	≦1	≦0.5	≦1	≦2	≦2	1	128	＞8	≦1
CA5653	Dog	Ear discharge	16	32/4	64	4	4	＞16	32	32/4	2	≦0.5	2	8	≦2	1	＞128	＞8	2
CA5743	Dog	Ear discharge	8	≦8/4	32	4	4	＞16	8	≦8/4	2	≦0.5	2	4	≦2	≦0.5	≦32	8	2
CA6325	Dog	Ear discharge	8	≦8/4	16	≦2	≦2	＞16	8	≦8/4	2	≦0.5	2	≦2	≦2	≦0.5	128	＞8	≦1
CA6450	Cat	Urine	≦4	≦8/4	16	≦2	8	＞16	16	≦8/4	2	≦0.5	4	4	≦2	≦0.5	128	＞8	2
CA6531	Dog	Ear discharge	8	≦8/4	8	≦2	4	＞16	4	≦8/4	2	≦0.5	4	4	≦2	≦0.5	＞128	＞8	2
CA6544	Dog	Skin	≦4	≦8/4	8	≦2	4	＞16	≦2	≦8/4	≦1	≦0.5	≦1	≦2	≦2	≦0.5	64	8	2
CA6663	Dog	Urine	≦4	≦8/4	32	≦2	≦2	＞16	4	≦8/4	2	≦0.5	2	4	≦2	≦0.5	64	＞8	2
CA6718	Dog	Ear discharge	8	≦8/4	16	≦2	4	＞16	4	≦8/4	≦1	≦0.5	≦1	≦2	≦2	≦0.5	64	＞8	≦1
CA6948	Dog	Ear discharge	≦4	≦8/4	16	≦2	8	＞16	8	≦8/4	≦1	1	4	8	≦2	4	＞128	＞8	≦1
CA6993	Dog	Ear discharge	8	≦8/4	32	≦2	8	＞16	8	≦8/4	2	≦0.5	2	≦2	≦2	≦0.5	＞128	＞8	≦1
CA7002	Dog	Skin	8	≦8/4	32	≦2	≦2	＞16	16	≦8/4	≦1	≦0.5	≦1	≦2	≦2	≦0.5	64	8	≦1
CA7043	Dog	Ear discharge	≦4	≦8/4	16	≦2	8	＞16	4	≦8/4	2	≦0.5	2	4	≦2	≦0.5	64	＞8	2
CA7079	Cat	Urine	16	16/4	128	8	4	＞16	32	32/4	2	1	≦1	≦2	≦2	≦0.5	64	＞8	≦1
CA7182	Dog	Ear discharge	8	≦8/4	16	4	8	＞16	4	≦8/4	2	≦0.5	2	4	≦2	4	＞128	＞8	≦1
CA7280	Dog	Urine	8	≦8/4	16	≦2	≦2	＞16	4	≦8/4	2	≦0.5	≦1	≦2	≦2	4	＞128	＞8	≦1
CA7392	Cat	Urine	8	≦8/4	32	4	4	＞16	8	≦8/4	2	1	2	4	≦2	≦0.5	128	＞8	≦1
CA7570	Dog	Ear discharge	8	≦8/4	32	4	4	＞16	8	≦8/4	2	≦0.5	2	4	≦2	≦0.5	64	＞8	≦1
CA7801	Dog	Ear discharge	8	≦8/4	32	≦2	≦2	＞16	8	≦8/4	2	≦0.5	2	≦2	≦2	≦0.5	≦32	＞8	2
CA7812	Dog	Ear discharge	8	≦8/4	32	4	4	＞16	8	≦8/4	2	2	4	4	≦2	2	128	＞8	2
CA7951	Dog	Skin	16	16/4	32	4	≦2	＞16	8	16/4	≦1	≦0.5	2	4	≦2	≦0.5	＞128	＞8	2
CA7954	Dog	Urine	8	≦8/4	32	≦2	≦2	＞16	8	≦8/4	≦1	≦0.5	2	≦2	≦2	≦0.5	128	8	2
CA7962	Dog	Skin	8	≦8/4	64	4	4	＞16	8	≦8/4	≦1	≦0.5	2	≦2	≦2	≦0.5	128	＞8	≦1
CA8105	Dog	Ear discharge	32	32/4	128	8	8	＞16	32	32/4	≦1	2	≦1	≦2	≦2	≦0.5	≦32	＞8	≦1
CA8111	Dog	Anal sac secretion	32	32/4	128	8	8	＞16	32	32/4	2	≦0.5	≦1	≦2	≦2	≦0.5	128	＞8	2
CA8161	Dog	Ear discharge	≦4	≦8/4	8	≦2	4	＞16	≦2	≦8/4	≦1	≦0.5	8	8	≦2	≦0.5	≦32	8	≦1
CA8272	Dog	Ear discharge	16	≦8/4	16	≦2	4	＞16	4	≦8/4	2	1	4	8	≦2	32	≦32	8	≦1
CA8316	Dog	Ear discharge	≦4	≦8/4	8	≦2	≦2	＞16	4	≦8/4	2	≦0.5	2	≦2	≦2	≦0.5	＞128	8	≦1
CA8592	Cat	Nasal discharge	≦4	≦8/4	16	4	4	＞16	4	≦8/4	2	≦0.5	2	≦2	≦2	≦0.5	64	8	≦1
CA8836	Dog	Ear discharge	≦4	≦8/4	8	≦2	≦2	＞16	≦2	≦8/4	2	≦0.5	≦1	≦2	≦2	≦0.5	128	＞8	≦1
CA8932	Dog	Ear discharge	16	16/4	128	4	4	＞16	8	≦8/4	2	≦0.5	2	4	≦2	≦0.5	＞128	8	≦1
CA8937	Dog	Ear discharge	8	≦8/4	32	4	8	＞16	8	≦8/4	4	2	8	16	≦2	≦0.5	64	＞8	≦1
CA8974	Dog	Ear discharge	8	≦8/4	32	4	8	＞16	8	≦8/4	2	≦0.5	2	4	≦2	≦0.5	≦32	＞8	≦1
CA9003	Dog	Ear discharge	≦4	≦8/4	16	≦2	≦2	＞16	4	≦8/4	2	≦0.5	≦1	≦2	≦2	≦0.5	64	4	2
CA9054	Dog	Ear discharge	≦4	≦8/4	32	≦2	≦2	＞16	8	16/4	2	1	≦1	≦2	≦2	≦0.5	64	8	≦1
CA9061	Dog	Urine	≦4	≦8/4	16	8	16	＞16	8	≦8/4	2	≦0.5	4	4	≦2	≦0.5	64	＞8	≦1
CA9130	Dog	Ear discharge	≦4	≦8/4	16	≦2	4	＞16	4	≦8/4	4	1	≦1	≦2	≦2	2	64	＞8	≦1
CA9175	Dog	Ear discharge	≦4	≦8/4	32	≦2	4	＞16	4	≦8/4	2	≦0.5	≦1	≦2	≦2	≦0.5	＞128	8	2
CA9193	Dog	Ear discharge	16	16/4	64	8	8	＞16	32	32/4	≦1	1	4	8	≦2	≦0.5	≦32	＞8	≦1
CA9342	Dog	Ear discharge	16	≦8/4	32	4	4	＞16	8	16/4	2	≦0.5	2	4	≦2	≦0.5	128	＞8	≦1
CA9349	Dog	Ear discharge	32	32/4	128	8	16	＞16	32	32/4	≦1	2	＞32	8	＞32	64	＞128	＞8	≦1
CA9411	Dog	Ear discharge	≦4	≦8/4	16	≦2	≦2	＞16	4	≦8/4	2	≦0.5	2	≦2	≦2	≦0.5	64	＞8	2
CA9701	Dog	Ear discharge	8	≦8/4	32	4	8	＞16	16	16/4	2	≦0.5	2	≦2	≦2	≦0.5	128	8	2
CA9741	Dog	Ear discharge	8	≦8/4	16	≦2	8	＞16	8	≦8/4	≦1	≦0.5	4	8	≦2	≦0.5	64	＞8	≦1
CA10072	Dog	Ear discharge	8	≦8/4	128	4	8	＞16	8	≦8/4	2	≦0.5	4	8	≦2	≦0.5	64	＞8	≦1
CA10562	Dog	Ear discharge	8	≦8/4	32	≦2	≦2	＞16	8	≦8/4	8	1	2	4	≦2	≦0.5	≦32	＞8	≦1
CA10718	Dog	Ear discharge	≦4	≦8/4	8	≦2	≦2	＞16	4	≦8/4	2	≦0.5	≦1	≦2	≦2	≦0.5	128	8	≦1
CA10796	Dog	Ear discharge	≦4	≦8/4	16	≦2	4	＞16	4	≦8/4	2	≦0.5	≦1	≦2	≦2	≦0.5	≦32	8	≦1
CA10850	Dog	Ear discharge	16	16/4	64	4	8	＞16	32	16/4	2	4	2	4	≦2	≦0.5	64	＞8	2
CA10858	Dog	Ear discharge	8	≦8/4	32	≦2	≦2	＞16	4	≦8/4	4	1	≦1	≦2	≦2	≦0.5	64	＞8	2
CA10897	Dog	Ear discharge	≦4	≦8/4	16	≦2	8	＞16	4	≦8/4	2	≦0.5	2	4	≦2	4	＞128	＞8	2
CA10941	Dog	Ear discharge	8	≦8/4	32	≦2	4	＞16	8	≦8/4	2	1	≦1	≦2	≦2	≦0.5	64	＞8	2
CA10959	Dog	Skin	8	16/4	32	4	4	＞16	16	≦8/4	2	≦0.5	2	4	≦2	≦0.5	＞128	＞8	2
CA10978	Dog	Ear discharge	8	≦8/4	64	≦2	4	＞16	8	≦8/4	2	≦0.5	2	4	≦2	≦0.5	＞128	＞8	2
CA11098	Cat	Urine	8	≦8/4	32	≦2	4	＞16	8	≦8/4	≦1	≦0.5	2	4	≦2	≦0.5	128	＞8	2
CA11099	Dog	Ear discharge	≦4	≦8/4	16	≦2	≦2	＞16	4	≦8/4	4	1	≦1	≦2	≦2	≦0.5	128	＞8	2
CA11153	Dog	Cornea	≦4	≦8/4	64	≦2	≦2	＞16	16	32/4	2	≦0.5	2	4	≦2	≦0.5	64	＞8	≦1
CA11267	Dog	Ear discharge	32	32/4	128	8	8	＞16	32	32/4	≦1	1	2	4	≦2	0.5	≦32	＞8	≦1
CA11390	Dog	Skin	8	≦8/4	16	≦2	≦2	＞16	4	≦8/4	4	≦0.5	2	4	≦2	≦0.5	64	＞8	2
CA11439	Dog	Urine	16	16/4	64	8	4	＞16	32	32/4	2	1	2	≦2	≦2	1	＞128	＞8	2
CA11512	Dog	Ear discharge	8	≦8/4	16	≦2	8	＞16	8	≦8/4	4	2	4	8	≦2	≦0.5	≦32	＞8	≦1
CA11541	Dog	Urine	32	32/4	32	4	8	＞16	8	16/4	≦1	≦0.5	4	4	≦2	≦0.5	≦32	＞8	≦1
CA11832	Cat	Skin	16	16/4	64	4	8	＞16	32	32/4	2	2	4	4	≦2	1	128	＞8	2
CA11878	Dog	Urine	32	32/4	64	8	8	＞16	16	16/4	2	1	4	8	≦2	2	64	＞8	≦1
CA11930	Dog	Ear discharge	8	16/4	32	≦2	≦2	＞16	8	≦8/4	2	≦0.5	2	4	≦2	≦0.5	64	＞8	2
CA12006	Dog	Ear discharge	16	16/4	64	8	8	＞16	32	32/4	4	1	4	4	≦2	≦0.5	64	＞8	2
CA12080	Dog	Ear discharge	≦4	≦8/4	16	≦2	8	＞16	4	≦8/4	≦1	≦0.5	2	4	≦2	≦0.5	128	8	2
CA12118	Dog	Ear discharge	8	≦8/4	32	4	≦2	＞16	8	≦8/4	2	≦0.5	≦1	≦2	≦2	8	64	8	≦1
CA12133	Dog	Ear discharge	64	32/4	＞128	16	16	＞16	32	32/4	32	4	8	16	≦2	32	＞128	＞8	2
CA12433	Dog	Unknown	≦4	≦8/4	64	≦2	≦2	＞16	4	≦8/4	2	1	2	4	≦2	≦0.5	128	＞8	2
CA12446	Dog	Ear discharge	16	≦8/4	16	≦2	≦2	＞16	8	≦8/4	2	≦0.5	2	4	≦2	≦0.5	64	＞8	2
CA12464	Dog	Ear discharge	8	≦8/4	16	≦2	4	＞16	8	≦8/4	2	≦0.5	4	4	≦2	≦0.5	64	＞8	2
CA12482	Cat	Skin	8	≦8/4	32	4	8	＞16	8	≦8/4	8	4	8	16	≦2	≦0.5	128	＞8	8
CA12655	Cat	Nasal discharge	8	16/4	64	8	4	＞16	16	16/4	2	≦0.5	2	4	≦2	≦0.5	≦32	＞8	≦1
CA12881	Dog	Urine	8	≦8/4	32	4	8	＞16	16	≦8/4	2	1	2	≦2	≦2	≦0.5	64	＞8	≦1
CA12896	Dog	Ear discharge	8	≦8/4	64	4	≦2	＞16	16	≦8/4	2	≦0.5	2	≦2	≦2	≦0.5	128	8	≦1
CA12938	Dog	Ear discharge	≦4	≦8/4	8	≦2	≦2	＞16	≦2	≦8/4	≦1	≦0.5	32	4	16	16	＞128	8	≦1
CA13029	Dog	Ear discharge	≦4	≦8/4	16	≦2	≦2	＞16	4	≦8/4	2	≦0.5	2	≦2	≦2	≦0.5	＞128	8	≦1
CA13143	Dog	Skin	8	≦8/4	32	≦2	≦2	＞16	8	≦8/4	≦1	≦0.5	2	4	≦2	≦0.5	≦32	＞8	≦1
CA13169	Dog	Tongue	16	16/4	64	4	4	＞16	32	32/4	≦1	2	≦1	≦2	≦2	2	128	＞8	2
CA13215	Dog	Skin	8	≦8/4	16	≦2	≦2	＞16	8	≦8/4	≦1	≦0.5	2	4	≦2	≦0.5	64	＞8	≦1
CA13227	Dog	Ear discharge	16	16/4	64	4	8	＞16	16	16/4	8	4	16	16	32	≦0.5	128	＞8	≦1
CA13232	Dog	Ear discharge	≦4	≦8/4	32	≦2	≦2	＞16	4	≦8/4	2	≦0.5	≦1	≦2	≦2	2	128	4	≦1
CA13250	Dog	Ear discharge	8	≦8/4	32	8	≦2	＞16	8	≦8/4	2	≦0.5	2	≦2	≦2	≦0.5	64	8	2
CA13322	Dog	Ear discharge	8	≦8/4	32	8	≦2	＞16	8	≦8/4	2	≦0.5	2	4	≦2	≦0.5	128	＞8	2
CA13496	Dog	Ear discharge	≦4	≦8/4	32	≦2	≦2	＞16	8	≦8/4	≦1	≦0.5	2	4	≦2	≦0.5	＞128	＞8	2
CA13498	Dog	Urine	≦4	≦8/4	16	≦2	4	＞16	8	≦8/4	≦1	≦0.5	2	≦2	≦2	≦0.5	64	＞8	2
CA13507	Cat	Nasal discharge	16	16/4	32	4	4	＞16	16	16/4	2	4	2	4	≦2	8	＞128	＞8	2
CA13526	Dog	Ear discharge	≦4	≦8/4	16	≦2	≦2	＞16	8	≦8/4	≦1	≦0.5	2	≦2	≦2	≦0.5	64	＞8	≦1
CA13554	Dog	Ear discharge	8	≦8/4	32	4	4	＞16	8	≦8/4	≦1	≦0.5	4	4	≦2	≦0.5	128	＞8	≦1
CA13620	Dog	Ear discharge	32	32/4	128	8	16	＞16	64	64/4	8	8	4	8	≦2	2	128	＞8	2
CA13665	Dog	Skin	8	≦8/4	16	≦2	≦2	＞16	8	≦8/4	2	2	2	4	≦2	≦0.5	128	8	2
CA13677	Dog	Skin	8	≦8/4	32	≦2	≦2	＞16	8	≦8/4	2	≦0.5	2	4	≦2	≦0.5	≦32	＞8	2
CA13691	Dog	Skin	8	16/4	32	≦2	≦2	＞16	8	≦8/4	2	≦0.5	2	8	≦2	≦0.5	＞128	8	2
CA13700	Dog	Ear discharge	8	≦8/4	32	4	≦2	＞16	8	≦8/4	2	≦0.5	2	8	≦2	≦0.25	＞128	＞8	≦1
CA13709	Dog	Unknown	16	16/4	64	4	≦2	＞16	4	≦8/4	4	≦0.5	≦1	4	4	≦0.5	≦32	＞8	≦1
CA13713	Cat	Urine	16	16/4	128	8	16	＞16	32	32/4	2	1	4	8	≦2	1	128	＞8	2
CA13780	Dog	Ear discharge	≦4	≦8/4	8	≦2	4	＞16	4	≦8/4	≦1	≦0.5	2	4	≦2	≦0.5	≦32	＞8	≦1
CA13811	Cat	Skin	16	16/4	64	8	16	＞16	32	32/4	4	1	4	8	≦2	2	≦32	＞8	≦1
CA13870	Dog	Cornea	16	16/4	128	8	8	＞16	32	32/4	2	1	≦1	≦2	≦2	1	≦32	＞8	≦1
CA13876	Cat	Nasal discharge	≦4	≦8/4	16	4	≦2	＞16	8	≦8/4	8	1	≦1	≦2	≦2	≦0.5	≦32	4	2
CA13977	Dog	Ear discharge	32	32/4	128	16	32	＞16	64	64/4	2	1	8	16	≦2	256	64	＞8	≦1
CA14020	Dog	Urine	8	≦8/4	32	4	4	＞16	8	≦8/4	2	≦0.5	4	4	≦2	4	64	＞8	2
CA14026	Dog	Ear discharge	8	≦8/4	64	4	4	＞16	8	≦8/4	2	≦0.5	2	4	≦2	≦0.5	64	＞8	≦1
CA14086	Dog	Ear discharge	≦4	≦8/4	8	≦2	≦2	＞16	4	≦8/4	≦1	≦0.5	8	8	≦2	≦0.5	≦32	＞8	≦1
CA14090	Cat	Urine	≦4	≦8/4	16	≦2	8	＞16	8	≦8/4	2	≦0.5	4	32	≦2	≦0.5	＞128	＞8	≦1
CA14221	Dog	Skin	≦4	≦8/4	16	≦2	≦2	＞16	4	≦8/4	2	≦0.5	2	4	≦2	≦0.5	128	＞8	2
CA14241	Dog	Ear discharge	8	≦8/4	16	≦2	≦2	＞16	8	≦8/4	8	1	≦1	≦2	≦2	≦0.5	64	＞8	≦1
CA14285	Cat	Skin	≦4	≦8/4	16	≦2	8	＞16	4	≦8/4	≦1	≦0.5	4	4	≦2	≦0.5	≦32	8	2
CA14310	Dog	Urine	8	≦8/4	32	4	≦2	＞16	8	≦8/4	2	≦0.5	2	4	≦2	≦0.5	64	＞8	2
CA14327	Dog	Nasal discharge	8	≦8/4	16	≦2	≦2	＞16	8	≦8/4	4	≦0.5	2	4	≦2	≦0.5	＞128	＞8	≦1
CA14331	Dog	Ear discharge	≦4	≦8/4	8	≦2	≦2	＞16	≦2	≦8/4	4	1	≦1	≦2	≦2	32	128	＞8	≦1
CA14336	Dog	Ear discharge	≦4	≦8/4	16	≦2	≦2	＞16	8	≦8/4	≦1	≦0.5	2	≦2	≦2	≦0.5	128	8	2
CA14391	Dog	Skin	≦4	≦8/4	16	≦2	≦2	＞16	16	16/4	2	1	≦1	≦2	≦2	≦0.5	≦32	8	≦1
CA14495	Dog	Ear discharge	≦4	≦8/4	8	≦2	≦2	＞16	≦2	≦8/4	≦1	≦0.5	≦1	≦2	≦2	≦0.5	≦32	8	≦1
CA14521	Dog	Ear discharge	≦4	≦8/4	32	≦2	≦2	＞16	8	≦8/4	4	≦0.5	≦1	≦2	≦2	0.5	＞128	＞8	≦1
CA14525	Dog	Ear discharge	≦4	≦8/4	16	≦2	8	＞16	4	≦8/4	≦1	≦0.5	2	4	≦2	≦0.5	≦32	8	≦1
CA14546	Dog	Ear discharge	8	≦8/4	16	≦2	4	＞16	8	≦8/4	≦1	1	2	8	≦2	≦0.5	≦32	＞8	≦1
CA14703	Dog	Ear discharge	≦4	≦8/4	32	≦2	8	＞16	4	≦8/4	2	≦0.5	4	8	≦2	4	＞128	＞8	2
CA14728	Dog	Nasal discharge	≦4	≦8/4	16	8	4	＞16	4	≦8/4	2	≦0.5	≦1	≦2	≦2	1	＞128	＞8	≦1
CA14743	Dog	Ear discharge	8	≦8/4	16	≦2	8	＞16	4	≦8/4	2	≦0.5	4	4	≦2	≦0.5	128	8	≦1
CA14867	Dog	Trachea	≦4	≦8/4	16	≦2	≦2	＞16	4	≦8/4	2	≦0.5	≦1	≦2	≦2	≦0.5	64	8	≦1
CA14916	Dog	Ear discharge	8	≦8/4	16	≦2	8	＞16	4	≦8/4	2	≦0.5	4	4	≦2	≦0.5	128	＞8	≦1
CA14934	Dog	Skin	≦4	≦8/4	16	≦2	≦2	＞16	8	≦8/4	2	≦0.5	≦1	≦2	≦2	≦0.5	≦32	8	≦1
CA14945	Dog	Ear discharge	≦4	≦8/4	16	≦2	≦2	＞16	4	≦8/4	2	≦0.5	2	4	≦2	≦0.5	≦32	＞8	≦1
CA15029	Dog	Ear discharge	≦4	≦8/4	16	≦2	≦2	＞16	4	≦8/4	4	1	2	≦2	≦2	≦0.5	≦32	8	≦1
CA15041	Cat	Skin	≦4	≦8/4	8	≦2	≦2	＞16	≦2	≦8/4	2	≦0.5	≦1	≦2	≦2	≦0.5	＞128	8	≦1
CA15048	Cat	Urine	≦4	≦8/4	32	≦2	≦2	＞16	8	≦8/4	≦1	≦0.5	≦1	≦2	≦2	≦0.5	128	4	≦1
CA15082	Dog	Ear discharge	16	16/4	128	≦2	≦2	＞16	4	≦8/4	4	1	4	4	≦2	≦0.5	＞128	8	≦1
CA15149	Dog	Uterine pus	8	≦8/4	32	4	≦2	＞16	8	≦8/4	2	≦0.5	2	≦2	≦2	≦0.5	≦32	＞8	≦1
CA15153	Dog	Ear discharge	≦4	≦8/4	8	≦2	≦2	＞16	4	≦8/4	2	≦0.5	≦1	≦2	≦2	≦0.5	64	4	≦1
CA15158	Dog	Urine	16	16/4	＞128	8	4	＞16	16	16/4	4	2	4	8	≦2	≦0.5	＞128	＞8	2
CA15219	Dog	Ear discharge	≦4	≦8/4	≦4	≦2	4	＞16	≦2	≦8/4	2	≦0.5	2	4	≦2	4	64	＞8	≦1
CA15291	Dog	Ear discharge	8	≦8/4	32	4	4	＞16	8	≦8/4	2	≦0.5	2	4	≦2	≦0.5	＞128	8	≦1
CA15295	Dog	Pus	8	≦8/4	32	4	≦2	＞16	8	≦8/4	≦1	≦0.5	2	≦2	≦2	≦0.5	≦32	＞8	≦1
CA15299	Dog	Skin	≦4	≦8/4	16	≦2	≦2	＞16	4	≦8/4	≦1	≦0.5	2	≦2	≦2	≦0.5	≦32	8	2
CA15357	Dog	Ear discharge	16	16/4	128	4	8	＞16	32	32/4	2	1	2	≦2	≦2	1	64	＞8	≦1
CA15440	Cat	Urine	≦4	≦8/4	16	4	4	＞16	4	≦8/4	2	≦0.5	2	≦2	≦2	≦0.5	＞128	8	2
CA15514	Dog	Ear discharge	≦4	≦8/4	16	≦2	8	＞16	4	≦8/4	4	≦0.5	2	4	≦2	4	≦32	＞8	2
CA15515	Dog	Ear discharge	≦4	≦8/4	32	4	4	＞16	4	≦8/4	4	1	4	8	≦2	4	64	＞8	≦1
CA15571	Cat	Nasal discharge	≦4	≦8/4	16	≦2	4	＞16	4	≦8/4	≦1	≦0.5	≦1	≦2	≦2	≦0.5	≦32	＞8	≦1
CA15639	Cat	Nasal discharge	＞128	128/4	＞128	64	16	＞16	32	32/4	2	≦0.5	2	4	≦2	≦0.5	≦32	1	≦1
CA15656	Dog	Skin	8	≦8/4	16	4	8	＞16	8	≦8/4	2	≦0.5	4	8	≦2	>256	＞128	＞8	≦1
CA15694	Cat	Nasal discharge	≦4	≦8/4	16	≦2	4	＞16	4	≦8/4	≦1	≦0.5	≦1	≦2	≦2	≦0.5	≦32	4	≦1
CA15747	Dog	Ear discharge	≦4	≦8/4	16	≦2	≦2	＞16	4	≦8/4	≦1	≦0.5	≦1	≦2	≦2	≦0.5	64	8	≦1
CA15856	Dog	Ear discharge	16	16/4	32	4	4	＞16	16	16/4	2	4	≦1	≦2	≦2	1	128	＞8	≦1
CA15914	Dog	Skin	8	≦8/4	16	≦2	≦2	＞16	8	≦8/4	≦1	1	2	4	≦2	≦0.5	64	＞8	≦1
CA15925	Dog	Ear discharge	≦4	≦8/4	32	≦2	≦2	＞16	8	≦8/4	2	≦0.5	2	≦2	≦2	≦0.5	≦32	＞8	≦1
CA15926	Dog	Ear discharge	16	16/4	128	8	4	＞16	8	≦8/4	2	≦0.5	2	4	≦2	≦0.5	≦32	＞8	≦1
CA15987	Cat	Ear discharge	16	16/4	128	4	≦2	＞16	≦2	≦8/4	≦1	1	2	4	≦2	≦0.5	64	＞8	≦1
CA16014	Dog	Ear discharge	≦4	≦8/4	16	≦2	≦2	＞16	4	≦8/4	2	≦0.5	≦1	≦2	≦2	≦0.5	128	8	≦1
CA16059	Dog	Ear discharge	16	16/4	128	8	8	＞16	32	32/4	4	2	2	4	≦2	1	64	＞8	≦1
CA16081	Dog	Ear discharge	≦4	≦8/4	16	≦2	≦2	＞16	4	≦8/4	2	≦0.5	≦1	≦2	≦2	2	64	＞8	≦1
CA16111	Dog	Ear discharge	8	≦8/4	32	4	≦2	＞16	8	≦8/4	2	≦0.5	2	4	≦2	≦0.5	64	8	2
CA16118	Dog	Ear discharge	≦4	≦8/4	16	≦2	≦2	＞16	4	≦8/4	2	≦0.5	≦1	4	≦2	≦0.5	128	4	2
CA16137	Dog	Ear discharge	8	16/4	8	4	8	＞16	8	≦8/4	4	1	2	4	≦2	2	64	＞8	≦1
CA16138	Dog	Ear discharge	8	≦8/4	8	≦2	4	＞16	4	≦8/4	16	4	2	≦2	≦2	>256	64	8	≦1
CA16147	Cat	Urine	8	16/4	16	≦2	≦2	＞16	4	≦8/4	2	≦0.5	≦1	≦2	≦2	≦0.5	64	8	≦1
CA16162	Dog	Uterine pus	16	16/4	64	8	8	＞16	32	32/4	4	1	4	4	≦2	1	64	＞8	≦1
CA16209	Dog	Ear discharge	16	≦8/4	32	≦2	≦2	＞16	4	≦8/4	8	2	≦1	≦2	≦2	≦0.5	＞128	8	≦1
CA16228	Dog	Ear discharge	8	≦8/4	32	4	8	＞16	8	≦8/4	4	≦0.5	4	8	≦2	256	128	＞8	≦1
CA16239	Dog	Ear discharge	8	≦8/4	32	≦2	≦2	＞16	8	≦8/4	2	≦0.5	2	≦2	≦2	≦0.5	≦32	8	≦1
CA16240	Dog	Ear discharge	≦4	≦8/4	16	≦2	8	＞16	4	≦8/4	2	≦0.5	≦1	≦2	≦2	≦0.5	64	2	≦1
CA16269	Cat	Nasal discharge	8	≦8/4	32	≦2	≦2	＞16	16	16/4	2	2	≦1	≦2	≦2	≦0.5	128	＞8	≦1
CA16323	Dog	Buccal hiatus	8	16/4	32	4	8	＞16	8	≦8/4	4	1	4	8	≦2	≦0.5	128	＞8	≦1
CA16418	Cat	Ear discharge	8	≦8/4	16	4	4	＞16	8	≦8/4	4	≦0.5	2	4	≦2	≦0.5	≦32	4	≦1
CA16433	Dog	Ear discharge	8	≦8/4	16	4	≦2	＞16	4	≦8/4	2	2	2	4	≦2	≦0.5	≦32	＞8	≦1
CA16455	Dog	Urine	32	32/4	128	8	8	＞16	32	32/4	2	1	4	4	≦2	1	64	＞8	≦1
CA16462	Dog	Ear discharge	≦4	≦8/4	16	≦2	≦2	＞16	4	≦8/4	2	≦0.5	≦1	≦2	≦2	≦0.5	≦32	4	≦1
CA16739	Dog	Ear discharge	≦4	≦8/4	16	≦2	≦2	>16	4	≦8/4	2	1	≦1	≦2	≦2	≦0.5	>128	8	≦1
CA16772	Dog	Ear discharge	8	≦8/4	32	4	4	＞16	8	≦8/4	2	≦0.5	2	4	≦2	≦0.5	64	＞8	≦1
CA16832	Dog	Ear discharge	≦4	≦8/4	16	≦2	4	＞16	4	≦8/4	≦1	≦0.5	8	16	≦2	2	≦32	8	≦1
CA16835	Dog	Ear discharge	8	≦8/4	16	≦2	8	＞16	4	≦8/4	2	≦0.5	8	16	≦2	64	64	＞8	≦1
CA16836	Cat	Nasal discharge	16	16/4	64	4	4	＞16	16	16/4	≦1	≦0.5	≦1	≦2	≦2	≦0.5	128	＞8	≦1
CA16840	Dog	Ear discharge	32	32/4	128	8	16	＞16	32	32/4	≦1	2	2	4	≦2	32	≦32	＞8	≦1
CA16858	Dog	Urine	8	≦8/4	16	4	≦2	＞16	4	≦8/4	2	≦0.5	≦1	≦2	≦2	≦0.5	64	8	≦1
CA17002	Cat	Skin	8	16/4	32	≦2	≦2	＞16	8	≦8/4	≦1	≦0.5	2	4	≦2	≦0.5	＞128	＞8	≦1
CA17055	Dog	Ear discharge	8	≦8/4	32	4	≦2	>16	8	≦8/4	≦1	1	2	≦2	≦2	32	≦32	>8	≦1
CA17239	Dog	Ear discharge	16	16/4	64	4	16	>16	16	16/4	2	2	4	4	≦2	1	64	>8	≦1
CA17260	Dog	Ear discharge	8	≦8/4	16	≦2	≦2	＞16	8	≦8/4	2	1	2	4	≦2	≦0.5	≦32	＞8	≦1
CA17261	Dog	Nasal discharge	≦4	≦8/4	16	≦2	≦2	>16	4	≦8/4	2	2	≦1	≦2	≦2	≦0.5	>128	>8	≦1
CA17282	Dog	Urine	8	≦8/4	32	4	≦2	>16	8	32/4	4	2	2	4	≦2	≦0.5	>128	>8	≦1
CA17335	Dog	Skin	≦4	≦8/4	8	≦2	≦2	＞16	≦2	≦8/4	2	≦0.5	≦1	≦2	≦2	≦0.5	≦32	8	≦1
CA17343	Dog	Uterine pus	16	16/4	64	8	8	>16	16	16/4	>64	16	2	4	≦2	≦0.5	≦32	>8	2
CA17356	Dog	Ear discharge	≦4	≦8/4	16	≦2	≦2	>16	4	≦8/4	2	≦0.5	≦1	≦2	≦2	≦0.5	>128	>8	≦1
CA17382	Dog	Ear discharge	128	128/4	＞128	32	8	＞16	32	32/4	≦1	1	≦1	4	≦2	1	64	＞8	≦1
CA17439	Dog	Skin	≦4	≦8/4	16	≦2	≦2	＞16	8	≦8/4	4	≦0.5	4	≦2	8	≦0.5	128	＞8	≦1
CA17461	Dog	Urine	8	≦8/4	16	≦2	≦2	＞16	4	≦8/4	2	≦0.5	2	4	≦2	≦0.5	64	＞8	≦1
CA17462	Dog	Urine	8	≦8/4	32	4	≦2	＞16	8	≦8/4	8	1	≦1	≦2	≦2	≦0.5	64	8	≦1
CA17502	Dog	Ear discharge	32	32/4	128	8	16	>16	64	64/4	2	8	4	4	≦2	4	64	>8	≦1
CA17525	Dog	Nasal discharge	≦4	≦8/4	16	≦2	≦2	＞16	8	≦8/4	2	≦0.5	2	≦2	≦2	≦0.5	64	8	≦1
CA17559	Dog	Nasal discharge	8	≦8/4	32	4	4	＞16	8	≦8/4	4	≦0.5	2	4	≦2	≦0.5	128	＞8	2
CA17577	Cat	Ear discharge	≦4	≦8/4	16	≦2	≦2	＞16	4	≦8/4	2	≦0.5	≦1	≦2	≦2	≦0.5	≦32	8	≦1
CA17591	Dog	Ear discharge	≦4	≦8/4	≦4	≦2	4	>16	≦2	≦8/4	≦1	≦0.5	≦1	≦2	≦2	1	64	>8	≦1
CA17674	Cat	Nasal discharge	≦4	≦8/4	8	≦2	≦2	＞16	≦2	≦8/4	2	≦0.5	≦1	≦2	≦2	1	64	8	≦1
CA17685	Cat	Urine	8	≦8/4	16	≦2	≦2	＞16	4	≦8/4	2	1	2	4	≦2	≦0.5	64	8	≦1
CA17691	Dog	Ear discharge	≦4	≦8/4	16	≦2	≦2	＞16	8	≦8/4	≦1	≦0.5	2	≦2	≦2	≦0.5	128	8	≦1
CA17713	Dog	Ear discharge	16	16/4	64	4	4	>16	16	16/4	2	2	2	4	≦2	1	>128	>8	≦1
CA17735	Dog	Ear discharge	8	≦8/4	128	4	4	>16	8	≦8/4	2	≦0.5	2	≦2	≦2	≦0.5	>128	>8	2
CA17736	Dog	Ear discharge	8	≦8/4	64	4	≦2	>16	8	≦8/4	2	≦0.5	2	≦2	≦2	≦0.5	64	>8	≦1
CA17739	Cat	Urine	≦4	≦8/4	8	≦2	≦2	＞16	≦2	≦8/4	≦1	≦0.5	≦1	≦2	≦2	≦0.5	≦32	4	≦1
CA17797	Dog	Ear discharge	8	≦8/4	32	≦2	≦2	>16	8	≦8/4	≦1	≦0.5	≦1	≦2	≦2	≦0.5	128	>8	≦1
CA17809	Dog	Skin	8	≦8/4	32	≦2	4	＞16	16	16/4	2	≦0.5	4	8	≦2	64	＞128	8	≦1
CA18506	Dog	Ear discharge	8	≦8/4	16	≦2	≦2	>16	8	≦8/4	2	≦0.5	≦1	≦2	≦2	≦0.5	≦32	>8	≦1
CA18520	Dog	Ear discharge	8	≦8/4	16	≦2	4	>16	4	≦8/4	4	1	2	4	≦2	32	≦32	>8	≦1
CA18585	Dog	Ear discharge	≦4	≦8/4	32	≦2	8	>16	4	≦8/4	2	≦0.5	2	4	≦2	8	≦32	>8	≦1
CA18643	Dog	Unknown	≦4	≦8/4	16	≦2	8	>16	4	≦8/4	2	≦0.5	2	4	≦2	≦0.5	>128	>8	2
CA18742	Dog	Ear discharge	8	≦8/4	16	≦2	≦2	>16	4	≦8/4	≦1	≦0.5	2	≦2	≦2	≦0.5	64	>8	≦1
CA18853	Dog	Ear discharge	16	16/4	128	≦2	≦2	>16	4	≦8/4	≦1	1	≦1	≦2	≦2	≦0.5	≦32	8	≦1
CA19162	Dog	Ear discharge	16	16/4	64	4	4	>16	16	16/4	2	4	≦1	≦2	≦2	1	≦32	>8	2
CA19298	Dog	Ear discharge	64	64/4	64	16	4	>16	16	16/4	2	≦0.5	2	4	≦2	≦0.5	>128	>8	2
CA19299	Dog	Ear discharge	8	≦8/4	16	≦2	≦2	>16	8	≦8/4	2	≦0.5	2	≦2	≦2	≦0.5	128	>8	2
CA19337	Dog	Nasal discharge	8	≦8/4	32	≦2	≦2	>16	8	≦8/4	2	≦0.5	2	≦2	≦2	1	>128	>8	≦1
CA19392	Dog	Ear discharge	≦4	≦8/4	16	≦2	≦2	>16	4	≦8/4	2	≦0.5	2	≦2	≦2	4	64	>8	≦1
CA19486	Dog	Ear discharge	16	16/4	64	4	16	>16	16	16/4	≦1	1	4	8	≦2	1	128	>8	2
CA19526	Dog	Ear discharge	16	≦8/4	32	4	4	>16	16	16/4	2	1	4	8	≦2	≦0.5	≦32	>8	≦1
CA19543	Dog	Ear discharge	8	≦8/4	32	≦2	≦2	>16	4	≦8/4	2	≦0.5	2	≦2	≦2	≦0.5	>128	8	≦1
CA19603	Cat	Ear discharge	64	64/4	16	≦2	8	>16	4	≦8/4	32	8	32	≦2	8	64	64	>8	≦1
CA19670	Dog	Ear discharge	≦4	≦8/4	16	≦2	≦2	>16	4	≦8/4	4	1	≦1	≦2	≦2	2	>128	>8	≦1
CA19802	Dog	Urine	16	16/4	64	4	4	>16	16	16/4	16	16	2	2	≦2	8	≦32	>8	2
CA19818	Dog	Urine	8	≦8/4	32	≦2	4	>16	8	≦8/4	8	1	2	4	≦2	2	128	>8	≦1
CA19844	Dog	Ascitic fluid	8	≦8/4	32	≦2	≦2	>16	8	≦8/4	2	1	2	2	≦2	≦0.5	128	>8	2
CA19867	Cat	Urine	≦4	≦8/4	16	≦2	≦2	>16	≦2	≦8/4	4	≦0.5	≦1	≦2	≦2	1	>128	>8	≦1
CA20002	Dog	Ear discharge	16	16/4	64	16	16	>16	16	≦8/4	2	≦0.5	>32	>64	16	≦0.5	>128	>8	≦1
CA20091	Dog	Ear discharge	≦4	≦8/4	16	≦2	≦2	>16	4	≦8/4	8	2	≦1	≦2	≦2	≦0.5	128	>8	≦1
CA20115	Dog	Urine	8	≦8/4	16	≦2	8	>16	8	≦8/4	8	1	8	16	≦2	1	>128	>8	≦1
PIPC, piperacillin; PIPC/TAZ, piperacillin-tazobactam; CTX, cefotaxime; CAZ, ceftazidime; CFPM, cefepime; FMOX, flomoxef; AZT, aztreonam; AZT/CVA, aztreonam/clavulanate; IPM, imipenem; MEPM, meropenem; GM, gentamicin; AMK, amikacin; TOB, tobramycin; CPFX, ciprofloxacin; FOM, fosfomycin; MINO, minocycline; CL, colistin
